# Supplementary material for: A toolkit for planning and implementing acute febrile illness (AFI) surveillance
Source: PLOS Glob Public Health. 2024 Apr 18;4(4):e0003115. doi: 10.1371/journal.pgph.0003115 (PMC11025857; doi:10.1371/journal.pgph.0003115)
Supplement: S1 File — The scoping review update followed methods previously described in: Rhee C, Kharod GA, Schaad N, Furukawa NW, Vora NM, Blaney DD, et al. Global knowledge gaps in acute febrile illness etiologic investigations: A scoping review. PLOS Neglected Tropical Diseases. 2019;13(11):e0007792. (XLSX) [file pgph.0003115.s001.xlsx]

## Sheet: Sheet1
Citation	Publication Year	Country
Kingston, H. W., Hossain, M., Leopold, S., Anantatat, T., Tanganuchitcharnchai, A., Sinha, I., ... & Paris, D. H. (2018). Rickettsial illnesses as important causes of febrile illness in Chittagong, Bangladesh. Emerging infectious diseases, 24(4), 638.	2018	Bangladesh
Carabali, M., Lim, J. K., Palencia, D. C., Lozano‐Parra, A., Gelvez, R. M., Lee, K. S., ... & Villar, L. A. (2018). Burden of dengue among febrile patients at the time of chikungunya introduction in Piedecuesta, Colombia. Tropical Medicine & International Health, 23(11), 1231-1241.	2018	Colombia
Tique, V., Mattar, S., Miranda, J., Oviedo, M., Noda, A., Montes, E., & Rodriguez, V. (2018). Clinical and epidemiological status of leptospirosis in a tropical Caribbean area of Colombia. BioMed research international, 2018.	2018	Colombia
Carrillo-Hernández, M. Y., Ruiz-Saenz, J., Villamizar, L. J., Gómez-Rangel, S. Y., & Martínez-Gutierrez, M. (2018). Co-circulation and simultaneous co-infection of dengue, chikungunya, and zika viruses in patients with febrile syndrome at the Colombian-Venezuelan border. BMC infectious diseases, 18(1), 1-12.	2018	Colombia
Bonney, J. H. K., Hayashi, T., Dadzie, S., Agbosu, E., Pratt, D., Nyarko, S., ... & Yamaoka, S. (2018). Molecular detection of dengue virus in patients suspected of Ebola virus disease in Ghana. PLoS One, 13(12), e0208907.	2018	Ghana
Andrews, M. A., & Ittyachen, A. M. (2018). Aetiology of acute febrile illness: a multicentre study from the province of Kerala in southern India. Tropical doctor, 48(4), 322–325.	2018	India
Arvind, N., Prabhakar, K., Savitha, N., & Mahendra, M. (2018). Clinical and Microbiological Profile of Patients with Acute Febrile Illness Attending a Tertiary Care Hospital in South India. Journal oF PurE and aPPliEd Microbiology, 12(2), 757-763.	2018	India
Ravindar, A., & Shanmugam, P. (2018). Co-infection of Dengue and Leptospirosis in Patients Presenting to a Tertiary Care Hospital with Acute Febrile Illness: A Cross-Sectional Study. Journal of Clinical & Diagnostic Research, 12(6).	2018	India
Robinson, M. L., Kadam, D., Khadse, S., Balasubramanian, U., Raichur, P., Valvi, C., ... & Mave, V. (2018). Vector-borne disease is a common cause of hospitalized febrile illness in India. The American Journal of Tropical Medicine and Hygiene, 98(5), 1526.	2018	India
Sachu, A., Madhavan, A., Vasudevan, A., & Vasudevapanicker, J. (2018). Prevalence of dengue and leptospirosis co-infection in a tertiary care hospital in South India. Iranian journal of microbiology, 10(4), 227.	2018	India
Singh, J., Dinkar, A., Singh, R. G., Siddiqui, M. S., Sinha, N., & Singh, S. K. (2018). Clinical profile of dengue fever and coinfection with chikungunya. Tzu-Chi Medical Journal, 30(3), 158.	2018	India
Heo, J. Y., Noh, J. Y., Jeong, H. W., Choe, K. W., Song, J. Y., Kim, W. J., & Cheong, H. J. (2018). Molecular Epidemiology of Human Adenovirus–Associated Febrile Respiratory Illness in Soldiers, South Korea1. Emerging Infectious Diseases, 24(7), 1221-1227.	2018	Korea, Rep.
Lee, S. H., Park, S., Lee, Y. S., Lee, H. K., & Hwang, S. D. (2018). Diagnosis and molecular characteristics of human infections caused by Anaplasma phagocytophilum in South Korea. Journal of Microbiology, 56, 847-853.	2018	Korea, Rep.
Castonguay-Vanier, J., Klitting, R., Sengvilaipaseuth, O., Piorkowski, G., Baronti, C., Sibounheuang, B., ... & Dubot-Peres, A. (2018). Molecular epidemiology of dengue viruses in three provinces of Lao PDR, 2006-2010. PLoS Neglected Tropical Diseases, 12(1), e0006203.	2018	Lao PDR
Galán-Huerta, K. A., Martínez-Landeros, E., Delgado-Gallegos, J. L., Caballero-Sosa, S., Malo-García, I. R., Fernández-Salas, I., ... & Rivas-Estilla, A. M. (2018). Molecular and clinical characterization of chikungunya virus infections in Southeast Mexico. Viruses, 10(5), 248.	2018	Mexico
Andrews, J. R., Vaidya, K., Bern, C., Tamrakar, D., Wen, S., Madhup, S., Shrestha, R., Karmacharya, B., Amatya, B., Koju, R., Adhikari, S. R., Hohmann, E., Ryan, E. T., & Bogoch, I. I. (2018). High Rates of Enteric Fever Diagnosis and Lower Burden of Culture-Confirmed Disease in Peri-urban and Rural Nepal. The Journal of infectious diseases, 218(suppl_4), S214–S221.	2018	Nepal
Gordon, A., Gresh, L., Ojeda, S., Chowell, G., Gonzalez, K., Sanchez, N., ... & Harris, E. (2018). Differences in transmission and disease severity between 2 successive waves of chikungunya. Clinical Infectious Diseases, 67(11), 1760-1767.	2018	Nicaragua
Ricapa-Antay, F., Diaz-Melon, K., Silva-Caso, W., Del Valle, L. J., Aguilar-Luis, M. A., Vasquez-Achaya, F., ... & del Valle-Mendoza, J. (2018). Molecular detection and clinical characteristics of Bartonella bacilliformis, Leptospira spp., and Rickettsia spp. in the Southeastern Peruvian Amazon basin. BMC infectious diseases, 18(1), 1-8.	2018	Peru
Sánchez-Carbonel, J., Tantaléan-Yépez, D., Aguilar-Luis, M. A., Silva-Caso, W., Weilg, P., Vásquez-Achaya, F., ... & del Valle-Mendoza, J. (2018). Identification of infection by Chikungunya, Zika, and Dengue in an area of the Peruvian coast. Molecular diagnosis and clinical characteristics. BMC Research Notes, 11, 1-6.	2018	Peru
Read, J. S., Torres-Velasquez, B., Lorenzi, O., Sanchez, A. R., Torres-Torres, S., Rivera, L. V., ... & Alvarado, L. I. (2018). Symptomatic Zika virus infection in infants, children, and adolescents living in Puerto Rico. JAMA pediatrics, 172(7), 686-693.	2018	Puerto Rico
Hakami, A. M., Qadri, M. I., Al-Ghamdi, K., Alkenani, N. A., Eisa, Z. M., Khawaji, T. K., ... & Bakri, M. (2018). DETECTION AND SEROTYPING OF DENGUE VIRUS CIRCULATING IN FEBRILE HUMAN SUBJECTS IN JAZAN AREA, KINGDOM OF SAUDI ARABIA. Journal of Experimental Biology and Agricultural Sciences, 6(5), 850-861.	2018	Saudi Arabia
Elfving, K., Shakely, D., Andersson, M., Baltzell, K., Msellem, M. I., Björkman, A., ... & Lindh, M. (2018). Pathogen clearance and new respiratory tract infections among febrile children in Zanzibar investigated with multitargeting real-time polymerase chain reaction on paired nasopharyngeal swab samples. The Pediatric infectious disease journal, 37(7), 643-648.	2018	Tanzania
Hercik, C., Cosmas, L., Mogeni, O. D., Wamola, N., Kohi, W., Houpt, E., ... & Montgomery, J. M. (2018). A combined syndromic approach to examine viral, bacterial, and parasitic agents among febrile patients: a pilot study in Kilombero, Tanzania. The American Journal of Tropical Medicine and Hygiene, 98(2), 625.	2018	Tanzania
Greiner, A. L., Bhengsri, S., Million, M., Edouard, S., Thamthitiwat, S., Clarke, K., ... & Parola, P. (2018). Acute Q fever case detection among acute febrile illness patients, Thailand, 2002–2005. The American Journal of Tropical Medicine and Hygiene, 98(1), 252.	2018	Thailand
Wangrangsimakul, T., Althaus, T., Mukaka, M., Kantipong, P., Wuthiekanun, V., Chierakul, W., ... & Paris, D. H. (2018). Causes of acute undifferentiated fever and the utility of biomarkers in Chiangrai, northern Thailand. PLoS neglected tropical diseases, 12(5), e0006477.	2018	Thailand
Kayiwa, J. T., Nankya, A. M., Ataliba, I. J., Mossel, E. C., Crabtree, M. B., & Lutwama, J. J. (2018). Confirmation of Zika virus infection through hospital-based sentinel surveillance of acute febrile illness in Uganda, 2014–2017. The Journal of general virology, 99(9), 1248.	2018	Uganda
de Souza Costa, M. C., Maia, L. S., de Souza, V. C., Gonzaga, A. M., de Azevedo, V. C., Martins, L. R., ... & Slhessarenko, R. D. (2019). Arbovirus investigation in patients from Mato Grosso during Zika and Chikungunya virus introdution in Brazil, 2015–2016. Acta tropica, 190, 395-402.	2019	Brazil
Silva, M. M., Tauro, L. B., Kikuti, M., Anjos, R. O., Santos, V. C., Gonçalves, T. S., ... & Ribeiro, G. S. (2019). Concomitant transmission of dengue, chikungunya, and Zika viruses in Brazil: clinical and epidemiological findings from surveillance for acute febrile illness. Clinical Infectious Diseases, 69(8), 1353-1359.	2019	Brazil
Proesmans, S., Katshongo, F., Milambu, J., Fungula, B., Muhindo Mavoko, H., Ahuka-Mundeke, S., ... & Vanlerberghe, V. (2019). Dengue and chikungunya among outpatients with acute undifferentiated fever in Kinshasa, Democratic Republic of Congo: A cross-sectional study. PLoS neglected tropical diseases, 13(9), e0007047.	2019	Congo, Dem. Rep.
Teferi, M., Desta, M., Yeshitela, B., Beyene, T., Cruz Espinoza, L. M., Im, J., ... & Panzner, U. (2019). Acute Febrile Illness Among Children in Butajira, South–Central Ethiopia During the Typhoid Fever Surveillance in Africa Program. Clinical Infectious Diseases, 69(Supplement_6), S483-S491.	2019	Ethiopia
Ball, J. D., Elbadry, M. A., Telisma, T., White, S. K., Chavannes, S., Anilis, M. G., ... & Beau de Rochars, M. (2019). Clinical and epidemiologic patterns of chikungunya virus infection and coincident arboviral disease in a school cohort in Haiti, 2014–2015. Clinical Infectious Diseases, 68(6), 919-926.	2019	Haiti
Bal, M., Mohanta, M. P., Sahu, S., Dwibedi, B., Pati, S., & Ranjit, M. (2019). Profile of pediatric scrub typhus in Odisha, India. Indian pediatrics, 56, 304-306.	2019	India
Behera, B., Biswal, M., Das, R. R., Dey, A., Jena, J., Dhal, S., ... & Praharaj, A. K. (2019). Clinico-epidemiological analysis of scrub typhus in hospitalised patients presenting with acute undifferentiated febrile illness: A hospital-based study from Eastern India. Indian journal of medical microbiology, 37(2), 278-280.	2019	India
Jain, D., Nand, N., Giri, K., & Bhutani, J. (2019). Scrub typhus infection, not a benign disease: An experience from a tertiary care center in Northern India. Medicine and pharmacy reports, 92(1), 36.	2019	India
Mane, A., Kamble, S., Singh, M. K., Ratnaparakhi, M., Nirmalkar, A., & Gangakhedkar, R. (2019). Seroprevalence of spotted fever group and typhus group rickettsiae in individuals with acute febrile illness from Gorakhpur, India. International Journal of Infectious Diseases, 79, 195-198.	2019	India
Nikitha, S., Sabeena, S., Robin, S., Hiren, D., Prasad, V., Aswathyraj, S., ... & Arunkumar, G. (2019). The prevalence of anti-hepatitis C antibody among acute febrile illness cases in Idar Taluk, Gujarat, West India. Indian journal of medical microbiology, 37(2), 225-229.	2019	India
Ray, A., Mohta, S., Soneja, M., Jadon, R., Wig, N., & Sood, R. (2019). Clinical spectrum and outcome of critically ill hospitalized patients with acute febrile illness and new-onset organ dysfunction presenting during monsoon season. Drug discoveries & therapeutics, 13(2), 101-107.	2019	India
Kumar, S., Aroor, S., Kini, P. G., Mundkur, S., & Gadiparthi, M. (2018). Clinical and laboratory features of rickettsial diseases in children in south India. Pediatric Oncall Journal, 16(1), 9-16.	2019	India
Saswat, T., Sahoo, N., Muduli, S., Debata, N. K., Chattopadhyay, S., & Chattopadhyay, S. (2019). Epidemiological trends and molecular dynamics of dengue, chikungunya virus infection, coinfection, and other undifferentiated fever during 2015‐2016 in Odisha, India. Journal of Medical Virology, 91(2), 163-170.	2019	India
Utama, I. M. S., Lukman, N., Sukmawati, D. D., Alisjahbana, B., Alam, A., Murniati, D., ... & Parwati, K. T. M. (2019). Dengue viral infection in Indonesia: Epidemiology, diagnostic challenges, and mutations from an observational cohort study. PLOS Neglected Tropical Diseases, 13(10), e0007785.	2019	Indonesia
Pathak, S., Chaudhary, N., Dhakal, P., Shakya, D., Dhungel, P., Neupane, G., ... & Kurmi, O. P. (2019). Clinical profile, complications and outcome of scrub typhus in children: A hospital based observational study in central Nepal. PLoS One, 14(8), e0220905.	2019	Nepal
Gautam, R., Parajuli, K., & Sherchand, J. B. (2019). Epidemiology, risk factors and seasonal variation of scrub typhus fever in Central Nepal. Tropical medicine and infectious disease, 4(1), 27.	2019	Nepal
Saddique, A., Ali, S., Akhter, S., Khan, I., Neubauer, H., Melzer, F., ... & El-Adawy, H. (2019). Acute febrile illness caused by Brucella abortus infection in humans in Pakistan. International journal of environmental research and public health, 16(21), 4071.	2019	Pakistan
Palomares-Reyes, C., Silva-Caso, W., Del Valle, L. J., Aguilar-Luis, M. A., Weilg, C., Martins-Luna, J., ... & del Valle-Mendoza, J. (2019). Dengue diagnosis in an endemic area of Peru: Clinical characteristics and positive frequencies by RT-PCR and serology for NS1, IgM, and IgG. International Journal of infectious diseases, 81, 31-37.	2019	Peru
Alvarado, L. I., Lorenzi, O. D., Torres-Velásquez, B. C., Sharp, T. M., Vargas, L., Muñoz-Jordán, J. L., ... & Tomashek, K. M. (2019). Distinguishing patients with laboratory-confirmed chikungunya from dengue and other acute febrile illnesses, Puerto Rico, 2012–2015. PLoS Neglected Tropical Diseases, 13(7), e0007562.	2019	Puerto Rico
Hsu, C. H., Cruz-Lopez, F., Vargas Torres, D., Perez-Padilla, J., Lorenzi, O. D., Rivera, A., ... & Sharp, T. M. (2019). Risk factors for hospitalization of patients with chikungunya virus infection at sentinel hospitals in Puerto Rico. PLoS neglected tropical diseases, 13(1), e0007084.	2019	Puerto Rico
Berrian, A. M., Martínez‐López, B., Quan, V., Conrad, P. A., Van Rooyen, J., Simpson, G. J., ... & Blumberg, L. (2019). Risk factors for bacterial zoonotic pathogens in acutely febrile patients in Mpumalanga Province, South Africa. Zoonoses and public health, 66(5), 458-469.	2019	South Africa
Tillekeratne, L. G., Bodinayake, C. K., Simmons, R., Nagahawatte, A., Devasiri, V., Arachchi, W. K., ... & Woods, C. W. (2019). Respiratory viral infection: an underappreciated cause of acute febrile illness admissions in southern Sri Lanka. The American journal of tropical medicine and hygiene, 100(3), 672.	2019	Sri Lanka
Luvira, V., Silachamroon, U., Piyaphanee, W., Lawpoolsri, S., Chierakul, W., Leaungwutiwong, P., ... & Wattanagoon, Y. (2019). Etiologies of acute undifferentiated febrile illness in Bangkok, Thailand. The American journal of tropical medicine and hygiene, 100(3), 622.	2019	Thailand
Le-Viet, N., Le, V. N., Chung, H., Phan, D. T., Phan, Q. D., Cao, T. V., ... & Parola, P. (2019). Prospective case-control analysis of the aetiologies of acute undifferentiated fever in Vietnam. Emerging microbes & infections, 8(1), 339-352.	2019	Vietnam
Trung, N. V., Dien, V. M., Huong, D. T., Hoa, T. M., Lien, V. N., Van Luan, P., ... & Van Kinh, N. (2019). Clinical manifestations and molecular diagnosis of scrub typhus and murine typhus, Vietnam, 2015–2017. Emerging infectious diseases, 25(4), 633.	2019	Vietnam
