# Supplementary material for: A toolkit for planning and implementing acute febrile illness (AFI) surveillance
Source: PLOS Glob Public Health. 2024 Apr 18;4(4):e0003115. doi: 10.1371/journal.pgph.0003115 (PMC11025857; doi:10.1371/journal.pgph.0003115)
Supplement: S6 File — (XLSX) [file pgph.0003115.s006.xlsx]

## Sheet: Overview
Data Element Types
1)	Core AFI Data Elements
	Core data elements are the minimum variables to be collected in a standardized manner for data harmonization all settings conducting AFI surveillance. *Note: Not all symptoms listed in the data dictionary are required, but symptom data as a whole represent a core data element. Specific symptoms may be removed or new ones added for setting- and pathogen-specific context, but for symptoms already l…
2)	Recommended AFI data elements
	Recommended data elements provide key reporting and patient information or additional details potentially influencing patient presentation. While not required to conduct AFI surveillance, implementers should carefully consider including each of these recommended elements.
3)	Setting-specific AFI data elements
	Setting-specific data elements are questions identified as high to medium priority, but the addition of these questions in a case report form will depend on the pathogens under surveillance and the priorities and objectives of AFI surveillance activities. Consideration of AFI surveillance staff and resource capacity, and immediate vs long-term usage of these data should be considered when decidin…
	*Note: Information in brackets on the generic case report form is intended to be adapted to the setting-specific context. It may be necessary to include additional questions not proposed on the generic case report form (i.e., medication names, pre-existing conditions, etc.), or additional answer choices to existing questions (i.e., vaccine names, exposures, etc.). However, formatting new question…

## Sheet: CRF data dictionary
Acute Febrile Illness Surveillance Case Report Form (CRF) data dictionary
Data Element Type (see "Overview" tab)	Section, Sub-section	Template Form Question No.	Template Form Subquestion	Question No. (to be filled in by country team)	Variable/Field Name	Question/Data Element	Field Type	Format (if applicable)	Notes	Skip Logic
core	Section I: Reporting Information	1			AFI_ID	Unique Patient ID	numeric		This is a unique identifier, specific to the AFI surveillance project, given to each participant upon enrollment and used to link CRF with laboratory data. Suggested format includes a facility-specific identifier and a unique number (ideally computer generated).
core	Section I: Reporting Information	2			facility_name	Facility name	character		Name of sentinel site where participant is enrolled in AFI surveillance project.
core	Section I: Reporting Information	3			interview_date	Date of interview	date	dd/mm/yyyy	Date of AFI surveillance interview.
core	Section I: Reporting Information	4			interviewer_name	Interviewer name	character	surname, first name	Name of interviewer conducting participant interview. Alternatively, interviewer identifiers (such as ID or initials) may be assigned or used.
core	Section II: Patient Information	8			DOB	Date of birth	date	dd/mm/yyyy	Date of birth (approximate if unknown). Either "DOB" or "age" & "age_units" must be included at minimum. If both date of birth and age are present and disagree, the date of birth will supersede age.	Skip if "age" is completed
core	Section II: Patient Information	9			age	Age	numeric		Age (approximate if unknown). Either "DOB" or "age" & "age_units" must be included at minimum. If both date of birth and age are present and disagree, the date of birth will supersede age.	Skip if "DOB" is completed
core	Section II: Patient Information	9	a		age_units	Age units	checkbox	0="Years", 1 ="Months", 2="Days", 99=missing	Age unit of participant's age. Select one. Round age to the nearest year, or month if infant.	Complete if "age" is entered Otherwise skip
core	Section II: Patient Information	10			sex	Sex	checkbox	0="Female", 1="Male", 2="Other", 99=missing	Participant sex. If participant does not identify as a male or female, select "other".
core	Section II: Patient Information	10	a		pregnant	Currently pregnant	checkbox	0="No", 1 ="Yes", 2="Unsure/prefer not to say", 99=missing	Current pregnancy status.	Complete if "sex"=0 Otherwise skip
core	Section II: Patient Information	11			hospitalized	Currently hospitalized	checkbox	0="No", 1 ="Yes", 99=missing	Hospitalization status at time of interview. If patient is waiting to be admitted, current hospitalization status should be marked "yes."
core	Section II: Patient Information	12			facility_temp_measured	Temperature measured at the facility	checkbox	0="No", 1 ="Yes", 99=missing	Indicator of whether participant's temperature was measured at the AFI surveillance facility.
core	Section II: Patient Information	12	a		facility_temp_value	Maximum recorded temperature	numeric		Maximum recorded temperature value at the facility at time of interview.	Complete if "facility_temperature_measured"=1 Otherwise skip
core	Section II: Patient Information	12	b		facility_temp_mode	Measurement mode of maximum temperature	checkbox	0="Axillary", 1 ="Oral", 2="Rectal", 3="Tympanic", 4="Other method", 99=missing	Method of measuring participant's maximum fever value by time of interview.	Complete if "facility_temperature_value"=1 Otherwise skip
core	Section III: Course of Illness	13			fever_onset	Fever start date	date	dd/mm/yyyy	Date of fever onset (subjective or measured).
core	Section III: Course of Illness, Signs & Symptoms	18	a		chills	Chills or rigors	checkbox	0="No", 1 ="Yes", 2="Unsure", 99=missing	Shivering, shaking, or feeling cold within the 14 days prior to interview date.
core	Section III: Course of Illness, Signs & Symptoms	18	b		myalgia_arthralgia	Muscle or joint pain (myalgia or arthralgia)	checkbox	0="No", 1 ="Yes", 2="Unsure", 99=missing	Muscle or joint pain within the 14 days prior to interview date. This may be split into two questions if of interest separately.
core	Section III: Course of Illness, Signs & Symptoms	18	c		abdominal_pain	Abdominal pain	checkbox	0="No", 1 ="Yes", 2="Unsure", 99=missing	Abdominal pain within the 14 days prior to interview date.
core	Section III: Course of Illness, Signs & Symptoms	18	d		nausea	Nausea or vomiting	checkbox	0="No", 1 ="Yes", 2="Unsure", 99=missing	Nausea within the 14 days prior to interview date.
core	Section III: Course of Illness, Signs & Symptoms	18	e		diarrhea	Diarrhea	checkbox	0="No", 1 ="Yes", 2="Unsure", 99=missing	Diarrhea (at least 3 loose stools per day) within the 14 days prior to interview date.
core	Section III: Course of Illness, Signs & Symptoms	18	f		rash	Rash	checkbox	0="No", 1 ="Yes", 2="Unsure", 99=missing	Rash within the 14 days prior to interview date.
core	Section III: Course of Illness, Signs & Symptoms	18	g		headache	Headache	checkbox	0="No", 1 ="Yes", 2="Unsure", 99=missing	Headache within the 14 days prior to interview date.
core	Section III: Course of Illness, Signs & Symptoms	18	h		rhinorrhea	Runny nose (rhinorrhea)	checkbox	0="No", 1 ="Yes", 2="Unsure", 99=missing	Runny nose within the 14 days prior to interview date.
core	Section III: Course of Illness, Signs & Symptoms	18	i		sore_throat	Sore throat	checkbox	0="No", 1 ="Yes", 2="Unsure", 99=missing	Sore throat within the 14 days prior to interview date.
core	Section III: Course of Illness, Signs & Symptoms	18	j		cough	Cough	checkbox	0="No", 1 ="Yes", 2="Unsure", 99=missing	Cough within the 14 days prior to interview date.
core	Section III: Course of Illness, Signs & Symptoms	18	k		dyspnea	Shortness of breath (dyspnea)	checkbox	0="No", 1 ="Yes", 2="Unsure", 99=missing	Shortness of breath within the 14 days prior to interview date.
core	Section III: Course of Illness, Signs & Symptoms	18	l		chest_pain	Chest pain	checkbox	0="No", 1 ="Yes", 2="Unsure", 99=missing	Chest pain within the 14 days prior to interview date.
core	Section III: Course of Illness, Signs & Symptoms	18	m		loss_taste	Loss of taste	checkbox	0="No", 1 ="Yes", 2="Unsure", 99=missing	Loss of taste within the 14 days prior to interview date. Highly recommended if testing for SARS-CoV-2.
core	Section III: Course of Illness, Signs & Symptoms	18	n		loss_smell	Loss of smell	checkbox	0="No", 1 ="Yes", 2="Unsure", 99=missing	Loss of smell within the 14 days prior to interview date. Highly recommended if testing for SARS-CoV-2.
core	Section III: Course of Illness, Signs & Symptoms	18	[x]		[symptom]	[Symptom]	checkbox	0="No", 1 ="Yes", 2="Unsure", 99=missing	Option to add other symptoms to a country's picklist options. The text in brackets in the "Variable/Field Name" column should be revised to the correct variable name. For example, if including an additional symptom on the picklist for "unusual bleeding", the "Variable/Field Name" could read, "bleeding".
core	Section III: Course of Illness, Signs & Symptoms	18	o		other_symptoms	Other	checkbox	0="No", 1 ="Yes", 2="Unsure", 99=missing	Presence of other unlisted symptom(s) within the 14 days prior to interview date. Specify symptom(s) in "other_symptoms_specify" field below.
core	Section III: Course of Illness, Signs & Symptoms	18	o		other_symptoms_specify	Other, specify	character		Other symptom(s) specified.
country-specific	Section II: Patient Information, Demographic Information				marital_status	Marital status	checkbox	1=[option 1], 2=[option 2], 3=[option 3], 4=[option 4], 5=[option 5], …	Country-specific picklist of marital status to be determined by country team. For example: 1="single", 2="married", 3="divorced, separated, or widowed", 4="prefer not to say", etc.
country-specific	Section II: Patient Information, Demographic Information				[race/ethnicity/nationality]	Race/ethnicity/nationality:	checkbox	1=[option 1], 2=[option 2], 3=[option 3], 4=[option 4], 5=[option 5], …	Country-specific picklist of race/ethnicity/nationality to be determined by country team. Race, ethnicity, and nationality may all be used separately or combined into one or two variables, depending on country context. If using more than one of these variables, each should be defined in the data dictionary. For example, if the variable is race: 1="Asian", 2="African American or Black", etc.
country-specific	Section II: Patient Information, Demographic Information				education	Highest education received	checkbox	1=[option 1], 2=[option 2], 3=[option 3], 4=[option 4], 5=[option 5], …	Country-specific picklist of educational status to be determined by country team. For example: "no education", "below primary", "primary", "secondary", "above secondary", "prefer not to say", etc.
country-specific	Section II: Patient Information, Demographic Information				occupation	Occupation	checkbox	1=[option 1], 2=[option 2], 3=[option 3], 4=[option 4], 5=[option 5], …	Country-specific picklist of occupations to be determined by country team. For example: 1="teacher", 2="healthcare worker", etc.
country-specific	Section II: Patient Information, Vaccine History				[vaccine1] [vaccine2] [vaccine3] [vaccine4] [vaccine5]	Has he/she ever received any of the following vaccines? vaccine1=[vaccine name] vaccine2=[vaccine name] vaccine3=[vaccine name] vaccine4=[vaccine name] vaccine5=[vaccine name] …..	checkbox	0="No/Unknown", 1 ="Yes"	Country-specific picklist of vaccination history to be determined by country team. Examples listed on generic CRF. Option to remove or add additional vaccine questions that are of interest and related to the country's priority pathogens and AFI objectives Each vaccine should be its own variable and defined in the data dictionary. For example, [vaccine1]=covid, [vaccine2]=yellow_fever, etc.
country-specific	Section II: Patient Information, Vaccine History				covid_vaccine_name	COVID-19 vaccine brand name	checkbox	1="Pfizer-BioNTech", 2="Moderna", 3="Johnson & Johnson", 4="AstraZeneca", 5="Sinovac", 6="Sinopharm", 7="Other"	Brand name of COVID-19 vaccinations received. To include if COVID-19 is a priority pathogen for the country.	Complete if "[vaccine1]"=1 (where "[vaccine1]"=COVID-19) Otherwise skip
country-specific	Section II: Patient Information, Vaccine History				covid_vaccine_other	COVID-19 vaccine brand name, other specify	character		Open text field to record brand name of COVID-19 vaccinations received if not listed in picklist options.	Complete if "covid_vaccine_name"=7 Otherwise skip
country-specific	Section II: Patient Information, Vaccine History				covid_vaccine_dose1	COVID-19 dose 1	checkbox	0="No", 1="Yes", 99=missing	Indicator that first dose of COVID-19 vaccine was received.	Complete if "[vaccine1]"=1 (where "[vaccine1]"=COVID-19) Otherwise skip
country-specific	Section II: Patient Information, Vaccine History				covid_vaccine_dose1_date	COVID-19 dose 1 date	date	dd/mm/yyyy	Date of first dose of COVID-19 vaccination.	Complete if "covid_vaccine_dose1"=1 Otherwise skip
country-specific	Section II: Patient Information, Vaccine History				covid_vaccine_dose2	COVID-19 dose 2	checkbox	0="No", 1="Yes"	Indicator that second dose of COVID-19 vaccine was received. COVID-19 dose 2 may not be applicable for some vaccine brands.	Skip if "covid_vaccine_name" is a single-dose vaccine.
country-specific	Section II: Patient Information, Vaccine History				covid_vaccine_dose2_date	COVID-19 dose 2 date	date	dd/mm/yyyy	Date of second dose of COVID-19 vaccination.	Complete "covid_vaccine_dose2"=1 Otherwise skip
country-specific	Section III: Course of Illness, Additional Facility Testing				malaria_test	Was the patient tested for malaria for this illness?	checkbox	0="No", 1 ="Yes", 2="Unknown", 99=missing	Indicator of whether the patient was tested for malaria for this illness at the facility.
country-specific	Section III: Course of Illness, Additional Facility Testing				malaria_rdt	If yes, which test(s) and what was/were the result(s)?	checkbox	0="Negative", 1="Positive", 2="Unknown result", 99=missing	Malaria test results based on RDT conducted at facility.	Complete if "malaria_test"=1 Otherwise skip
country-specific	Section III: Course of Illness, Additional Facility Testing				malaria_microscopy	If yes, which test(s) and what was/were the result(s)?	checkbox	0="Negative", 1="Positive", 2="Unknown result", 99=missing	Malaria test results based on microscopy conducted at facility.	Complete if "malaria_test"=1 Otherwise skip
country-specific	Section III: Course of Illness, Patient Follow-Up & Outcome				discharge_date	Discharge date	date	dd/mm/yyyy	Hospital discharge date for this illness. To include if patient follow-up is being conducted.	Complete if "hospitalized"=1 Otherwise skip
country-specific	Section III: Course of Illness, Patient Follow-Up & Outcome				fatal_outcome	Was the outcome of this illness fatal?	checkbox	0="No", 1 ="Yes", 2="Unknown", 99=missing	Acute febrile illness fatality indicator. To include if patient follow-up is being conducted.
country-specific	Section III: Course of Illness, Patient Follow-Up & Outcome				clinical_diagnosis	Clinical diagnosis by healthcare provider (select one):	checkbox	0="Other, specify" 1="Unexplained fever" 2="[clinical diagnosis]" 3="[clinical diagnosis]" …..	Clinical diagnosis of patient by healthcare provider. To include if patient follow-up is being conducted. Country-specific picklist to be determined by country team.
country-specific	Section III: Course of Illness, Patient Follow-Up & Outcome				clinical_diagnosis_other	Clinical diagnosis by healthcare provider, other specify:	character		Clinical diagnosis of patient by healthcare provider if not listed in picklist options.	Complete if "clinical_diagnosis"=0 Otherwise skip
country-specific	Section IV: Exposure Information, Animal Exposures				eat_animal	In the month before illness, did he/she eat any animals?	checkbox	0="No", 1 ="Yes", 2="Unknown", 99=missing	Indicator that patient ate any animals in the month before their illness onset.
country-specific	Section IV: Exposure Information, Animal Exposures				eat_[animal1] eat_[animal2] eat_[animal3] eat_[animal4] eat_[animal5]	If yes, specify the animal: eat_animal1=[animal type] eat_animal2=[animal type] eat_animal3=[animal type] eat_animal4=[animal type] eat_animal5=[animal type] ..... eat_animal0=other	checkbox	0="No/Unknown", 1 ="Yes"	Country-specific picklist of animals that may be eaten to be determined by country team. Examples listed on generic CRF. Each animal category should be its own variable and defined in the data dictionary. For example, eat_[animal1]=eat_cattle, eat_[animal2]=eat_goats_sheep, etc.	Complete if "eat_animal"=1 Otherwise skip
country-specific	Section IV: Exposure Information, Animal Exposures				eat_animal_other	If other, specify the animal:	character		Open text field to record animal that was eaten by patient in the month before their illness onset if not listed in country picklist.	Complete if "eat_animal"=1 Otherwise skip
country-specific	Section IV: Exposure Information, Animal Exposures				touch_animal	In the month before illness, did he/she touch/handle any animals?	checkbox	0="No", 1 ="Yes", 2="Unknown", 99=missing	Indicator that patient touched or handled any animals in the month before their illness onset.
country-specific	Section IV: Exposure Information, Animal Exposures				touch_[animal1] touch_[animal2] touch_[animal3] touch_[animal4] touch_[animal5]	If yes, specify the animal: touch_animal1=[animal type] touch_animal2=[animal type] touch_animal3=[animal type] touch_animal4=[animal type] touch_animal5=[animal type] ….. touch_animal0=other	checkbox	0="No/Unknown", 1 ="Yes"	Country-specific picklist of animals that may be touched or handled to be determined by country team. Examples listed on generic CRF. Each animal category should be its own variable and defined in the data dictionary. For example, touch_[animal1]=touch_cattle, touch_[animal2]=touch_goats_sheep, etc.	Complete if "touch_animal"=1 Otherwise skip
country-specific	Section IV: Exposure Information, Animal Exposures				touch_animal_other	If other, specify the animal:	character		Open text field to record animal that was touched or handled by patient in the month before their illness onset if not listed in country picklist.	Complete if "touch_animal"=1 Otherwise skip
country-specific	Section IV: Exposure Information, Animal Exposures				hunt_animal	In the month before illness, did he/she hunt/slaughter any animals?	checkbox	0="No", 1 ="Yes", 2="Unknown", 99=missing	Indicator that patient hunted or slaughtered any animals in the month before their illness onset.
country-specific	Section IV: Exposure Information, Animal Exposures				hunt_[animal1] hunt_[animal2] hunt_[animal3] hunt_[animal4] hunt_[animal5]	If yes, specify the animal: hunt_animal1=[animal type] hunt_animal2=[animal type] hunt_animal3=[animal type] hunt_animal4=[animal type] hunt_animal5=[animal type] ….. hunt_animal0=other	checkbox	0="No/Unknown", 1 ="Yes"	Country-specific picklist of animals that may be hunted or slaughtered to be determined by country team. Examples listed on generic CRF. Each animal category should be its own variable and defined in the data dictionary. For example, hunt_animal1=hunt_cattle, hunt_animal2=hunt_goats_sheep, etc.	Complete if "hunt_animal"=1 Otherwise skip
country-specific	Section IV: Exposure Information, Animal Exposures				hunt_animal_other	If other, specify the animal:	character		Open text field to record animal that was hunted or slaughtered by patient in the month before their illness onset if not listed in country picklist.	Complete if "hunt_animal0"=1 Otherwise skip
country-specific	Section IV: Exposure Information, Animal Exposures				birth_animal	In the month before illness, did he/she birth/deliver any animals?	checkbox	0="No", 1 ="Yes", 2="Unknown", 99=missing	Indicator that patient helped birth or deliver any animals in the month before their illness onset.
country-specific	Section IV: Exposure Information, Animal Exposures				birth_[animal1] birth_[animal2] birth_[animal3] birth_[animal4] birth_[animal5]	If yes, specify the animal: birth_animal1=[animal type] birth_animal2=[animal type] birth_animal3=[animal type] birth_animal4=[animal type] birth_animal5=[animal type] ….. birth_animal0=other	checkbox	0="No/Unknown", 1 ="Yes"	Country-specific picklist of animals that may be birthed or delivered to be determined by country team. Examples listed on generic CRF. Each animal category should be its own variable and defined in the data dictionary. For example, birth_[animal1]=birth_cattle, birth_[animal2]=birth_goats_sheep, etc.	Complete if "birth_animal"=1 Otherwise skip
country-specific	Section IV: Exposure Information, Animal Exposures				birth_animal_other	If other, specify the animal:	character		Open text field to record animal that was birthed or delivered by patient in the month before their illness onset if not listed in country picklist.	Complete if "birth_animal"=1 Otherwise skip
country-specific	Section IV: Exposure Information, Animal Exposures				sheer_animal	In the month before illness, did he/she sheer/tan any animals?	checkbox	0="No", 1 ="Yes", 2="Unknown", 99=missing	Indicator that patient sheered or tanned any animals in the month before their illness onset.
country-specific	Section IV: Exposure Information, Animal Exposures				sheer_[animal1] sheer_[animal2] sheer_[animal3] sheer_[animal4] sheer_[animal5]	If yes, specify the animal: sheer_animal_1=[animal type] sheer_animal_2=[animal type] touch_animal_3=[animal type] sheer_animal_4=[animal type] sheer_animal_5=[animal type] ….. sheer_animal_0=other	checkbox	0="No/Unknown", 1 ="Yes"	Country-specific picklist of animals that may be sheered or tanned to be determined by country team. Examples listed on generic CRF. Each animal category should be its own variable and defined in the data dictionary. For example, sheer_[animal1]=sheer_cattle, sheer_[animal2]=sheer_goats_sheep, etc.	Complete if "sheer_animal"=1 Otherwise skip
country-specific	Section IV: Exposure Information, Animal Exposures				sheer_animal_other	If other, specify the animal:	character		Open text field to record animal that was sheered or tanned by patient in the month before their illness onset if not listed in country picklist.	Complete if "sheer_animal"=1 Otherwise skip
country-specific	Section IV: Exposure Information, Animal Exposures				tick_bite	In the month before illness, was the patient bitten by any ticks?	checkbox	0="No", 1 ="Yes", 2="Unknown", 99=missing	Indicator that patient was bitten by ticks in the month before their illness onset.
country-specific	Section IV: Exposure Information, Animal Exposures				animal_bite	In the month before illness, was he/she bitten by any animals?	checkbox	0="No", 1 ="Yes", 2="Unknown", 99=missing	Indicator that patient was bitten by any animals in the month before their illness onset.
country-specific	Section IV: Exposure Information, Animal Exposures				animal_bite_type	If yes, specify the animal: [type of animal]?	character		Open text field to record animal that was bitten by patient in the month before their illness onset.	Complete if "animal_bite"=1 Otherwise skip
country-specific	Section IV: Exposure Information, Animal Exposures				bushmeat	In the month before illness, did the patient eat, sell, handle or have any other form of contact with bushmeat?	checkbox	0="No", 1 ="Yes", 2="Unknown", 99=missing	Indicator that patient had any contact with bushmeat in the month before their illness onset.
country-specific	Section IV: Exposure Information, Animal Exposures				bushmeat_specify	If yes, describe:	character		Open text field to record patient interaction with bushmeat in the month before their illness onset.	Complete if "bushmeat"=1 Otherwise skip
country-specific	Section IV: Exposure Information, Environmental & Other Exposures				untreated_water	In the month before illness, did he/she drink untreated water?	checkbox	0="No", 1 ="Yes", 2="Unknown", 99=missing	Indicator that patient drank untreated water in the month before their illness onset.
country-specific	Section IV: Exposure Information, Environmental & Other Exposures				contact_ill_persons	In the month before illness, did he/she come into contact with other ill person(s)?	checkbox	0="No", 1 ="Yes", 2="Unknown", 99=missing	Indicator that patient came into contact with other ill person(s) in the month before their illness onset.
country-specific	Section IV: Exposure Information, Environmental & Other Exposures				raw_meat	In the month before illness, did he/she consume raw/undercooked meat?	checkbox	0="No", 1 ="Yes", 2="Unknown", 99=missing	Indicator that patient consumed raw or undercooked meat in the month before their illness onset.
country-specific	Section IV: Exposure Information, Environmental & Other Exposures				[other_exposure1]	[Other exposure]	checkbox	0="No", 1 ="Yes", 2="Unknown", 99=missing	Option to add additional exposure questions. New exposure question and associated format (if applicable) should be added to the data dictionary.
country-specific	Section IV: Exposure Information, Environmental & Other Exposures				[other_exposure2]	[Other exposure]	checkbox	0="No", 1 ="Yes", 2="Unknown", 99=missing	Option to add additional exposure questions. New exposure question and associated format (if applicable) should be added to the data dictionary.
country-specific	Section IV: Exposure Information, Environmental & Other Exposures				[other_exposure3]	[Other exposure]	checkbox		Option to add additional exposure questions. New exposure question and associated format (if applicable) should be added to the data dictionary.
country-specific	Section IV: Exposure Information, Travel History				travel	In the month before illness, has he/she travelled outside the country?	checkbox	0="No", 1 ="Yes", 2="Unknown", 99=missing	Indicator that patient travelled outside the country in the month before their illness onset.
country-specific	Section IV: Exposure Information, Travel History				country1	Country 1	character, or checbox	1="[country]", 2="[country]", etc.	Option to have country name as a short answer question (character field type), or to add a country drop down picklist if electronic data collection is being utilized (checkbox field type).	Complete if "travel"=1 Otherwise skip
country-specific	Section IV: Exposure Information, Travel History				country1_departure	Country 1 departure date	date	dd/mm/yyyy	Date of departure from country of residence.
country-specific	Section IV: Exposure Information, Travel History				country1_return	Country 1 return date	date	dd/mm/yyyy	Date of return to country of residence.
country-specific	Section IV: Exposure Information, Travel History				country2	Country 2	character		Option to have country name as a short answer question, or to add a country drop down picklist if electronic data collection is being utilized.	Complete if "travel"=1 and have visited >1 country Otherwise skip
country-specific	Section IV: Exposure Information, Travel History				country2_departure	Country 2 departure date	date	dd/mm/yyyy	Date of departure from country of residence.
country-specific	Section IV: Exposure Information, Travel History				country2_return	Country 2 return date	date	dd/mm/yyyy	Date of return to country of residence.
country-specific	Section IV: Exposure Information, Travel History				country3	Country 3	character		Option to have country name as a short answer question, or to add a country drop down picklist if electronic data collection is being utilized.	Complete if "travel"=1 and have visited >2 countries Otherwise skip
country-specific	Section IV: Exposure Information, Travel History				country3_departure	Country 3 departure date	date	dd/mm/yyyy	Date of departure from country of residence.
country-specific	Section IV: Exposure Information, Travel History				country3_return	Country 3 return date	date	dd/mm/yyyy	Date of return to country of residence.
recommended	Section II: Patient Information	5			patient_name	Patient name	character	surname, first name	Name of patient enrolled as a participant in AFI surveillance project.
recommended	Section II: Patient Information	6	a		phone_number	Phone number	numeric	no special symbols (i.e., dashes or parentheses); only numbers	Participant primary phone number
recommended	Section II: Patient Information	6	b		phone_number2	Alternate phone number	numeric	no special symbols (i.e., dashes or parentheses); only numbers	Participant secondary phone number (if applicable)
recommended	Section II: Patient Information	7	a		[admin1]	[Admin Level 1]	character		Residence information: first sub-national administrative division. Country-specific terminology to be identified by country team (for example, province, region, county, district, community, etc.) and filled in for the variable names; number of residence categories is optional.
recommended	Section II: Patient Information	7	b		[admin2]	[Admin Level 2]	character		Residence information: second sub-national administrative division. Country-specific terminology to be identified by country team (for example, province, region, county, district, community, etc.) and filled in for the variable names; number of residence categories is optional.
recommended	Section II: Patient Information	7	c		[admin3]	[Admin Level 3]	character		Residence information: third sub-national administrative division. Country-specific terminology to be identified by country team (for example, province, region, county, district, community, etc.) and filled in for the variable names; number of residence categories is optional.
recommended	Section II: Patient Information	7	d		[admin4]	[Admin Level 4]	character		Residence information: fourth sub-national administrative division. Country-specific terminology to be identified by country team (for example, province, region, county, district, community, etc.) and filled in for the variable names; number of residence categories is optional.
recommended	Section II: Patient Information	11	a		admission_date	Admission date	date	dd/mm/yyyy	Hospital admission date for this illness.	Complete if "hospitalized"=1 Otherwise skip
recommended	Section III: Course of Illness	14			history_temp_measured	Was temperature measured before arriving to this facility?	checkbox	0="No", 1 ="Yes", 2="Unsure", 99=missing	Indicator of whether temperature was measured prior to presentation to facility. Highly recommended if enrolling patients based on history of fever.
recommended	Section III: Course of Illness	14	a		history_temp_fever	Was measured temperature ever greater than or equal to 38° C?	checkbox	0="No", 1 ="Yes", 2="Unsure", 99=missing	Indicator of whether maximum measured temperature exceeded 38°C prior to presentation to facility.	Complete if "history_temp_measured"=1 Otherwise skip
recommended	Section III: Course of Illness	15			meds_fever	Did you take any fever-reducing medications in the last 8 hours?	checkbox	0="No", 1 ="Yes", 2="Unsure", 99=missing	Indicator of whether measured temperature could be affected by fever-reducing medications taken 8 hours prior to presentation to facility. For example: paracetamol, aspirin, non-steroidal anti-inflammatory drugs, etc.
recommended	Section III: Course of Illness	16			meds	Did you take any antimicrobial medications in the last 72 hours?	checkbox	0="No", 1 ="Yes", 2="Unsure", 99=missing	Indicator of whether measured temperature or pathogens detected could be affected by antimicrobial medications taken 8 hours prior to presentation to facility. For example: antibiotics, antimalarials, etc.
recommended	Section III: Course of Illness	17			symptoms_date	When did you experience the first symptom(s) of this illness?	date	dd/mm/yyyy	Date of symptom onset. If fever was first symptom, this should be the same as "fever_onset", but still complete both variables.

## Sheet: SCTF data dictionary
Acute Febrile Illness Surveillance Specimen Collection & Testing Form (SCTF) data dictionary
Data Element Type	Section, Sub-section	Template Form Question No.	Template Form Subquestion	Question No. (to be filled in by country team)	Variable/Field Name	Question/Data Element	Field Type	Format (if applicable)	Notes	Skip Logic
core	Section I: Specimen Collection & Transport	1			AFI_ID	Unique Patient ID	numeric		This is a unique identifier, specific to the AFI surveillance project, given to each participant upon enrollment and used to link CRF with laboratory data. Suggested format includes a facility-specific identifier and a unique number (ideally computer generated).
core	Section I: Specimen Collection & Transport	5	a		date_spec_collected	Date of specimen collection	date	dd/mm/yyyy	Date of specimen collection for AFI surveillance.
core	Section I: Specimen Collection & Transport	6			blood_collected	Whole blood collected?	checkbox	0="No", 1 ="Yes", 99=missing	Indicator of whether whole blood was collected for AFI surveillance.
core	Section I: Specimen Collection & Transport	7			serum_collected	Serum collected?	checkbox	0="No", 1 ="Yes", 99=missing	Indicator of whether serum was collected for AFI surveillance.
core	Section I: Specimen Collection & Transport	8			[sample]_collected	[Sample type] collected?	checkbox	0="No", 1 ="Yes", 2="Inconclusive", 99=missing	Create new variable for each additional sample type collected for AFI surveillance.
core	Section II: Laboratory Testing	13	Sample Condition		[sample]_condition	[Sample] accepted or rejected?	checkbox	0="Rejected", 1 ="Accepted", 99=missing	Indicator of whether additional samples were accepted for laboratory testing. Create new variable for each additional sample type collected for AFI surveillance.	Complete if "[sample]_collected"=1 Otherwise skip
core	Section II: Laboratory Testing	13	Sample Condition		[sample]_rejected_reason	If [sample] rejected, specify reason	checkbox	1="[Reason 1]", 2="[Reason 2]", etc.	Reason for additional sample rejection. Create new variable for each additional sample type collected for AFI surveillance. Country-specific picklist may be created, dependent upon common sample condition issues seen in local labs.	Complete if "[sample]_condition"=0 Otherwise skip
core	Section II: Laboratory Testing	13	Sample Condition		blood_condition	Whole blood sample condition	checkbox	0="Rejected", 1 ="Accepted", 99=missing	Indicator of whether whole blood sample was accepted for laboratory testing.	Complete if "blood_collected"=1 Otherwise skip
core	Section II: Laboratory Testing	13	Sample Condition		blood_rejected_reason	If blood specimen rejected, specify reason	checkbox	1="[Reason 1]", 2="[Reason 2]", etc.	Reason for whole blood sample rejection. Country-specific picklist may be created, dependent upon common sample condition issues seen in local labs.	Complete if "blood_condition"=0 Otherwise skip
core	Section II: Laboratory Testing	13	Sample Condition		serum_condition	Serum sample condition	checkbox	0="Rejected", 1 ="Accepted", 99=missing	Indicator of whether serum sample was accepted for laboratory testing.	Complete if "serum_collected"=1 Otherwise skip
core	Section II: Laboratory Testing	13	Sample Condition		serum_rejected_reason	If serum rejected, specify reason	checkbox	1="[Reason 1]", 2="[Reason 2]", etc.	Reason for serum sample rejection. Country-specific picklist may be created, dependent upon common sample condition issues seen in local labs.	Complete if "serum_condition"=0 Otherwise skip
core	Section II: Laboratory Testing	14	Date of Test		date__[test]	Date [test] performed	date	dd/mm/yyyy	Create new date variable for each test performed. Note that each test may include one or multiple pathogens. [test]=test type For example: date_malariaRDT, date_TAC
core	Section II: Laboratory Testing	14	Test Results		[pathogen]_[test]	[Pathogen] test results	checkbox	0="Negative (-)", 1 ="Positive (+)", 99=missing	Pathogen-specific test results. Create new variable for each type of test performed by pathogen: [pathogen]=name or abbreviation of pathogen; [test]=test type For example: malaria_RDT, malaria_microscopy
country-specific	Section II: Laboratory Testing	13	Number of Aliquots		blood_aliquots_processed	Number of aliquots of whole blood processed	numeric		Integer indicating number of aliquots of whole blood processed by the laboratory.	Complete if "blood_collected"=1 Otherwise skip
country-specific	Section II: Laboratory Testing	13	Number of Aliquots		serum_aliquots_processed	Number of aliquots of serum processed	numeric		Integer indicating number of aliquots of serum processed by the laboratory.	Complete if "serum_collected"=1 Otherwise skip
country-specific	Section II: Laboratory Testing	13	Number of Aliquots		[sample]_aliquots_processed	Number of aliquots of [sample type] processed	numeric		Integer indicating number of aliquots of each additional sample type processed by the laboratory.	Complete if "[sample]_collected"=1 Otherwise skip
country-specific	Section II: Laboratory Testing	13	Number of Aliquots		blood_aliquots_stored	Number of aliquots of whole blood stored	numeric		Integer indicating number of aliquots of whole blood prepared for storage. To include if samples are being stored for future testing.	Complete if "blood_collected"=1 Otherwise skip
country-specific	Section II: Laboratory Testing	13	Number of Aliquots		serum_aliquots_stored	Number of aliquots of serum stored	numeric		Integer indicating number of aliquots of serum prepared for storage. To include if samples are being stored for future testing.	Complete if "serum_collected"=1 Otherwise skip
country-specific	Section II: Laboratory Testing	13	Number of Aliquots		[sample]_aliquots_stored	Number of aliquots of [sample type] stored	numeric		Integer indicating number of aliquots of each additional sample type prepared for storage. To include if samples are being stored for future testing.	Complete if "[sample]_collected"=1 Otherwise skip
recommended	Section I: Specimen Collection & Transport	2			patient_name	Patient name	character	surname, first name	Name of patient enrolled as a participant in AFI surveillance project. Include as additional patient identifier in case of issues with AFI_ID.
recommended	Section I: Specimen Collection & Transport	3			facility_name	Originating faciity	character		Name of sentinel site where participant is enrolled in AFI surveillance project.
recommended	Section I: Specimen Collection & Transport	4			collector_name	Specimen collector name	character	surname, first name	Name of collector of laboratory specimens for AFI surveillance. Alternatively, interviewer identifiers (such as ID or initials) may be assigned.
recommended	Section I: Specimen Collection & Transport	5	b		time_spec_collected	Time of specimen collection	time	HH:MM	Time of specimen collection for AFI surveillance.
recommended	Section I: Specimen Collection & Transport	6			blood_collected_no_reason	If whole blood not collected, specify reason:	character		Reason for not collecting whole blood sample. Country-specific picklist may be created, dependent upon common sample collection issues.	Complete if "blood_collected"=0 Otherwise skip
recommended	Section I: Specimen Collection & Transport	7			serum_collected_no_reason	If serum not collected, specify reason:	character		Reason for not collecting serum sample. Country-specific picklist may be created, dependent upon common sample collection issues.	Complete if "serum_collected"=0 Otherwise skip
recommended	Section I: Specimen Collection & Transport	8			[sample]_collected_no_reason	If [sample type] not collected, specify reason:	character		Reason for not collecting additional sample. Create new variable for each additional sample type collected for AFI surveillance. Country-specific picklist may be created, dependent upon common sample collection issues.	Complete if "[sample]_collected"=0 Otherwise skip
recommended	Section I: Specimen Collection & Transport	9	a		date_transport	Date of specimen transport	date	dd/mm/yyyy	Date of specimen departure from facility where participant is enrolled in AFI surveillance. Create new variables for each additional sample type collected for AFI surveillance.
recommended	Section I: Specimen Collection & Transport	9	b		time_transport	Time of specimen transport	time	HH:MM	Time of specimen departure from facility where participant is enrolled in AFI surveillance. Create new variables for each additional sample type collected for AFI surveillance.
recommended	Section II: Testing Facility	10			testing_facility	Testing facility	character		Name of laboratory conducting testing for AFI surveillance. Multiple fields may be needed if different laboratories receive different specimens.
recommended	Section II: Laboratory Testing	11			receiver_name	Name of person receiving sample	character	surname, first name	Name of individual at testing facility receiving AFI surveillance specimen. Multiple fields may be needed if different individuals receive different specimens.
recommended	Section II: Laboratory Testing	12	a		date_spec_received	Date of specimen receipt at laboratory	date	dd/mm/yyyy	Date of specimen receipt by laboratory conducting testing for AFI surveillance. Additional date variables may be needed if different specimens are received on different dates.
recommended	Section II: Laboratory Testing	12	b		time_spec_received	Time of specimen receipt at laboratory	time	HH:MM	Time of specimen receipt by laboratory conducting testing for AFI surveillance. Additional time variables may be needed if different specimens are received at different times.
recommended	Section II: Laboratory Testing	13	Notes		blood_notes	Whole blood sample notes	character		Open text field for laboratory notes on whole blood specimen.	Complete if "blood_collected"=1 Otherwise skip
recommended	Section II: Laboratory Testing	13	Notes		serum_hemolytic	Serum hemolytic?	checkbox	0="No/Unknown", 1 ="Yes"	Option for laboratory to note hemolytic serum specimens.	Complete if "serum_collected"=1 Otherwise skip
recommended	Section II: Laboratory Testing	13	Notes		serum_lipemic	Serum lipemic?	checkbox	0="No/Unknown", 1 ="Yes"	Option for laboratory to note lipemic serum specimens.	Complete if "serum_collected"=1 Otherwise skip
recommended	Section II: Laboratory Testing	13	Notes		serum_notes	Serum sample notes	character		Open text field for laboratory notes on serum specimen.	Complete if "serum_collected"=1 Otherwise skip
recommended	Section II: Laboratory Testing	13	Notes		[sample]_notes	[Sample] notes	character		Open text field for laboratory notes on each additional sample type collected.	Complete if "[sample]_collected"=1 Otherwise skip
